# Supplementary material for: Health Risk Assessment of Nail Technicians in the Formal and Informal Sectors of Johannesburg, South Africa
Source: Int J Environ Res Public Health. 2025 Feb 24;22(3):330. doi: 10.3390/ijerph22030330 (PMC11942596; doi:10.3390/ijerph22030330)
Supplement: Supplementary file 1 [file ijerph-22-00330-s001.zip]

Archive with 1 entries (1 files):
- ijerph-3405324-supplementary.pdf
